# Supplementary material for: The Alpha-Synuclein RT-QuIC Products Generated by the Olfactory Mucosa of Patients with Parkinson’s Disease and Multiple System Atrophy Induce Inflammatory Responses in SH-SY5Y Cells
Source: Cells. 2021 Dec 28;11(1):87. doi: 10.3390/cells11010087 (PMC8750063; doi:10.3390/cells11010087)
Supplement: Supplementary file 1 [file cells-11-00087-s001.zip]

Archive with 1 entries (1 files):
- cells-1443263-supplementary.pdf
